# Supplementary material for: The respiratory microbiome and susceptibility to influenza virus infection
Source: PLoS One. 2019 Jan 9;14(1):e0207898. doi: 10.1371/journal.pone.0207898 (PMC6326417; doi:10.1371/journal.pone.0207898)
Supplement: S2 Table — (XLSX) [file pone.0207898.s002.xlsx]

## Sheet: Sheet1
Oligotype	Community Type 1 (%)	Community Type 2 (%)	Community Type 3 (%)	Community Type 4 (%)	Community type 5 (%)	Taxonomy
1	9.87	12.4	15.55	2.22	10.6	Veillonella dispar / Veillonella atypica / Veillonella parvula / Veillonella rogosae
2	3.8	10.56	8.47	1.97	12.29	Streptococcus vestibularis / Streptococcus salivarius / Streptococcus gordonii / Streptococcus sp.
3	5.92	8.7	3.35	11.59	9.49	Streptococcus sp. / Streptococcus dentisani / Streptococcus mitis / Streptococcus oralis / Streptococcus infantis / Streptococcus tigurinus / Streptococcus lactarius / Streptococcus peroris / Streptococcus pneumoniae
4	9.23	5.81	5.71	4.61	3.19	Prevotella melaninogenica / Prevotella scopos / Prevotella sp. / Prevotella histicola / Prevotella veroralis
5	3.6	4.65	6.33	0.82	2.27	Prevotella histicola / Prevotella sp. / Prevotella veroralis / Prevotella scopos / Prevotella fusca / Prevotella melaninogenica
6	3.66	2.73	0.91	8.4	2.44	Neisseria subflava / Neisseria flavescens / Neisseria flava / Neisseria sicca / Neisseria pharyngis / Neisseria mucosa / Neisseria polysaccharea / Neisseria weaveri / Neisseria meningitidis / Neisseria lactamica
7	3.68	1.27	6.22	0.45	0.61	Prevotella sp. / Prevotella veroralis / Prevotella fusca / Prevotella histicola / Prevotella scopos / Prevotella melaninogenica
8	2.46	3.16	0.82	5.53	1.69	Haemophilus parainfluenzae / Haemophilus parahaemolyticus / Haemophilus paraphrohaemolyticus / Haemophilus sputorum / Haemophilus sp. / Haemophilus haemolyticus / Haemophilus influenzae
9	2.81	0.88	0.68	4.62	0.37	Fusobacterium periodonticum / Fusobacterium nucleatum subsp. animalis / Fusobacterium sp. / Fusobacterium nucleatum subsp. vincentii / Fusobacterium nucleatum subsp. polymorphum / Fusobacterium naviforme / Fusobacterium nucleatum subsp. nucleatum
10	2.6	0.95	4.31	0.37	0.51	Prevotella sp. / Prevotella veroralis / Prevotella histicola / Prevotella fusca / Prevotella scopos
11	1.72	2.81	0.73	3.92	2.39	Gemella haemolysans / Gemella sanguinis / Gemella morbillorum / Gemella bergeri
12	1.72	1.18	0.39	4.42	0.35	Veillonella parvula / Veillonella rogosae / Veillonella atypica / Veillonella denticariosi / Veillonella dispar
13	2.49	5.1	3.57	2.15	3.26	Streptococcus australis / Streptococcus parasanguinis II / Streptococcus parasanguinis I / Streptococcus sp. / Streptococcus oligofermentans / Streptococcus cristatus / Streptococcus sinensis / Streptococcus sanguinis / Streptococcus gordonii / Streptococcus lactarius / Streptococcus peroris / Streptococcus oralis
14	1.67	0.86	2.89	0.28	0.43	Megasphaera micronuciformis
15	1.44	0.78	2.77	0.32	0.39	Prevotella salivae
16	1.47	1.74	1.02	1.92	5.3	Streptococcus peroris / Streptococcus lactarius / Streptococcus sp. / Streptococcus tigurinus / Streptococcus infantis / Streptococcus dentisani / Streptococcus oralis / Streptococcus mitis
17	1.78	0.63	2.36	0.63	0.29	Leptotrichia sp. / Leptotrichia wadei
18	1.1	1.62	0.66	1.65	1.35	Granulicatella adiacens / Enterococcus italicus / Enterococcus faecalis
19	2.04	3.12	0.99	2.52	1.72	Rothia mucilaginosa
20	1.78	1.33	2.08	0.8	0.63	Actinomyces graevenitzii
21	0.59	0.27	0.07	1.9	0.17	Porphyromonas pasteri / Porphyromonas sp. / Porphyromonas catoniae
22	1.88	0.52	1.86	0.62	0.11	Prevotella pallens
23	0.66	1.26	0.81	1.57	4.93	Staphylococcus caprae / Staphylococcus epidermidis / Staphylococcus aureus / Staphylococcus warneri
24	0.72	0.29	0.19	1.04	0.22	Leptotrichia sp.
25	0.18	0.42	0.1	0.4	1.23	Veillonella sp.
26	1.47	0.12	1.4	0.29	0.02	Alloprevotella rava
27	0.54	0.78	0.29	0.7	1.78	Haemophilus sp. / Haemophilus haemolyticus / Haemophilus influenzae / Haemophilus aegyptius / Aggregatibacter sp. / Aggregatibacter segnis / Haemophilus parainfluenzae
28	0.72	0.43	0.12	1.04	0.17	Prevotella nanceiensis
29	0.29	1.4	0.92	0.12	1	Rothia mucilaginosa
30	1.18	0.36	0.85	0.19	0.14	Alloprevotella sp.
31	0.27	0.42	0.1	0.42	0.7	Granulicatella elegans
32	0.25	0.4	0.11	0.57	0.99	Alloprevotella sp.
33	0.5	0.33	0.35	0.94	0.1	Veillonella rogosae / Veillonella parvula / Veillonella atypica / Veillonella denticariosi / Veillonella dispar
34	0.42	0.13	0.15	0.56	0.12	Peptostreptococcus stomatis / Peptostreptococcus anaerobius
35	1.07	0.69	1.11	0.27	0.22	Leptotrichia sp.
36	0.04	0.16	0.05	0.05	0.1	Streptococcus sp. / Streptococcus gordonii / Streptococcus oligofermentans / Streptococcus sinensis / Streptococcus cristatus / Streptococcus parasanguinis II / Streptococcus parasanguinis I / Streptococcus australis / Streptococcus sanguinis / Streptococcus intermedius / Streptococcus salivarius / Streptococcus mitis / Streptococcus oralis
37	0.49	0.31	0.74	0.08	0.12	Atopobium parvulum / Atopobium rimae / Atopobium sp.
38	0.08	0.45	0.12	0.29	0.19	Streptococcus sanguinis / Streptococcus oligofermentans / Streptococcus sinensis / Streptococcus cristatus / Streptococcus australis / Streptococcus parasanguinis II / Streptococcus sp. / Streptococcus gordonii / Streptococcus parasanguinis I / Streptococcus pneumoniae / Streptococcus oralis / Streptococcus intermedius / Streptococcus mitis
39	0.03	0.06	0.05	0.01	0.07	Streptococcus vestibularis / Streptococcus salivarius / Streptococcus oligofermentans / Streptococcus sinensis / Streptococcus cristatus
40	0.11	0.36	0.13	0.19	0.19	Veillonella dispar / Veillonella atypica / Veillonella parvula / Veillonella rogosae
41	0.09	0.2	0.13	0.05	0.18	Actinomyces lingnae [NVP] / Actinomyces sp. / Actinomyces odontolyticus / Actinomyces meyeri / Actinomyces cardiffensis
42	0.3	0.12	0.09	0.42	0.02	Stomatobaculum sp.
43	0.57	0.35	0.73	0.1	0.16	Lachnoanaerobaculum orale / Lachnoanaerobaculum saburreum
44	0.28	0.15	0.07	0.48	0.07	Lachnoanaerobaculum umeaense / Lachnoanaerobaculum sp.
45	0.49	1.14	0.28	0.96	0.59	Neisseria pharyngis / Neisseria sicca / Neisseria mucosa / Neisseria flava / Neisseria subflava / Neisseria flavescens / Neisseria polysaccharea / Neisseria lactamica / Neisseria meningitidis / Neisseria gonorrhoeae / Neisseria oralis
46	0.08	0.15	0.1	0.05	0.06	Veillonella dispar / Veillonella atypica / Veillonella parvula / Veillonella rogosae / Veillonella denticariosi
47	0.28	0.12	0.55	0.09	0.06	Selenomonas sp.
48	0.21	0.05	0.08	0.19	0.01	Oribacterium parvum / Oribacterium sinus / Oribacterium asaccharolyticum
49	0.96	0.98	1.19	0.65	0.24	Actinomyces sp. / Actinomyces odontolyticus / Actinomyces meyeri / Actinomyces cardiffensis / Actinomyces lingnae [NVP] / Actinomyces georgiae
50	0.41	0.09	0.04	0.65	0.08	Alloprevotella sp.
51	0.24	0.37	0.09	0.45	1.55	Streptococcus pneumoniae / Streptococcus tigurinus / Streptococcus dentisani / Streptococcus sp. / Streptococcus oralis / Streptococcus mitis / Streptococcus infantis / Streptococcus peroris / Streptococcus lactarius
52	1.05	0.06	0.39	0.5	0.01	Alloprevotella tannerae
53	0.09	0.23	0.1	0.18	0.06	Streptococcus sinensis / Streptococcus oligofermentans / Streptococcus cristatus / Streptococcus australis / Streptococcus parasanguinis II / Streptococcus sp. / Streptococcus gordonii / Streptococcus sanguinis / Streptococcus parasanguinis I / Streptococcus oralis / Streptococcus mitis / Streptococcus infantis
54	0.15	0.06	0.02	0.32	0.02	Prevotella shahii / Prevotella sp.
55	0.11	0.13	0.11	0.02	0.05	Veillonella dispar / Veillonella atypica / Veillonella parvula
56	0.19	0.04	0.05	0.17	0.01	Prevotella sp.
57	0.27	0.56	0.27	0.6	1.68	Dolosigranulum pigrum
58	0.3	0.07	0.19	0.15	0.01	Peptostreptococcaceae [XI][G-1] [Eubacterium] sulci / Peptostreptococcaceae [XI][G-1] [Eubacterium] infirmum
59	0.1	0.04	0.24	0	0.02	Prevotella sp.
60	0.09	0.17	0.03	0.13	0.27	Porphyromonas sp.
61	0.11	0.03	0.03	0.21	0.04	Peptococcus sp.
62	0.14	0.39	0.15	0.32	1.06	Unclassified
63	0.29	0.11	0.24	1.24	0.03	Prevotella melaninogenica / Prevotella scopos / Prevotella sp. / Prevotella histicola / Prevotella veroralis / Prevotella fusca
64	0.05	0.14	0.05	0.06	0.09	Actinomyces sp. / Actinomyces oris / Actinomyces naeslundii / Actinomyces johnsonii / Actinomyces viscosus / Actinomyces radicidentis / Actinomyces meyeri
65	0.16	0.03	0.01	0.34	0.03	Fusobacterium periodonticum / Fusobacterium nucleatum subsp. animalis / Fusobacterium sp. / Fusobacterium nucleatum subsp. vincentii / Fusobacterium nucleatum subsp. polymorphum / Fusobacterium naviforme / Fusobacterium nucleatum subsp. nucleatum
66	0.24	0.13	0.48	0.06	0.06	Lachnospiraceae [G-2] sp.
67	0.31	0.7	0.25	0.35	3.67	Moraxella catarrhalis
68	0.03	0.08	0.19	0.01	0.14	Streptococcus vestibularis / Streptococcus salivarius
69	0.15	0.1	0.04	0.53	0.06	Capnocytophaga leadbetteri / Capnocytophaga sp. / Capnocytophaga ochracea
70	0.22	0.38	0.15	0.38	0.11	Oribacterium sinus / Oribacterium parvum
71	0.07	0.1	0.02	0.11	0.19	Porphyromonas sp. / Porphyromonas pasteri / Porphyromonas catoniae
72	0.02	0.08	0.03	0.11	0.07	Escherichia coli
73	1.29	0.97	1.03	0.98	0.68	Actinomyces sp. / Actinomyces odontolyticus / Actinomyces meyeri / Actinomyces cardiffensis / Actinomyces lingnae [NVP] / Actinomyces georgiae / Actinomyces gerencseriae / Actinomyces massiliensis
74	0.18	0.34	0.06	0.58	0.25	Haemophilus parahaemolyticus / Haemophilus sputorum / Haemophilus paraphrohaemolyticus / Haemophilus parainfluenzae
75	0.35	0.87	0.43	1.34	1.89	Unclassified
76	0.2	0.13	0.33	0.02	0.06	Stomatobaculum longum / Stomatobaculum sp.
77	0.1	0.08	0.06	0.16	0.02	Catonella morbi / Catonella sp.
78	0.42	0.1	0.33	0.18	0.06	Solobacterium moorei
79	0.08	0.05	0.01	0.25	0.03	Capnocytophaga gingivalis / Capnocytophaga granulosa / Capnocytophaga sp.
80	0.13	0.14	0.24	0.05	0.06	Oribacterium asaccharolyticum / Oribacterium parvum
81	0.07	0.08	0.05	0.28	0.04	Porphyromonas endodontalis / Porphyromonas sp.
82	0.64	0.15	0.78	0.09	0.1	Leptotrichia sp.
83	0.65	0.37	0.53	0.31	0.18	Campylobacter concisus / Campylobacter curvus
84	0.15	0.07	0.12	0.07	0.04	Actinomyces lingnae [NVP] / Actinomyces sp. / Actinomyces odontolyticus / Actinomyces meyeri
85	0.08	0.04	0	0.21	1.59	Rothia mucilaginosa
86	0.07	0.24	0.08	0.23	0.1	Lautropia mirabilis
87	0.21	0.11	0.06	0.24	0.04	Aggregatibacter sp. / Aggregatibacter segnis / Haemophilus haemolyticus / Haemophilus sp. / Haemophilus influenzae / Haemophilus aegyptius
88	0.1	0.16	0.03	0.18	0.37	Unclassified
89	0.21	0.09	0.19	0.13	0.02	Mogibacterium neglectum / Mogibacterium pumilum / Mogibacterium diversum / Mogibacterium vescum / Mogibacterium timidum
90	0.04	0.03	0.01	0.12	0.03	Bergeyella sp.
91	0.05	0.09	0.01	0.05	0.12	Porphyromonas sp.
92	0.02	0.08	0.02	0.01	0.02	Streptococcus vestibularis / Streptococcus salivarius
93	0.02	0.05	0.09	0	0.01	Streptococcus vestibularis / Streptococcus salivarius
94	0.06	0.29	0.91	0	0.33	Veillonella sp.
95	0.03	0.07	0.04	0.07	0.09	Streptococcus sp. / Streptococcus dentisani / Streptococcus mitis / Streptococcus oralis / Streptococcus infantis / Streptococcus tigurinus / Streptococcus lactarius / Streptococcus peroris / Streptococcus pneumoniae
96	0.07	0.07	0.02	0.24	0.07	Prevotella nanceiensis
97	0.07	0.08	0.02	0.23	0.02	Haemophilus pittmaniae / Aggregatibacter sp. / Aggregatibacter aphrophilus / Aggregatibacter paraphrophilus
98	0.05	0.05	0.01	0.22	0.05	Capnocytophaga sputigena / Capnocytophaga sp.
99	0.06	0.15	0.04	0.11	0.07	Abiotrophia defectiva
100	0.03	0.01	0.01	0.12	0	Parvimonas micra / Parvimonas sp.
101	0.03	0.11	0.03	0.05	0.16	Rothia dentocariosa / Rothia aeria
102	0.09	0.05	0.03	0.23	0.04	Fusobacterium sp. / Fusobacterium nucleatum subsp. animalis / Fusobacterium nucleatum subsp. polymorphum / Fusobacterium nucleatum subsp. nucleatum / Fusobacterium periodonticum / Fusobacterium nucleatum subsp. vincentii / Fusobacterium naviforme
103	0.1	0.12	0.07	0.18	0.07	Fusobacterium sp. / Fusobacterium nucleatum subsp. polymorphum / Fusobacterium nucleatum subsp. nucleatum / Fusobacterium naviforme / Fusobacterium nucleatum subsp. vincentii / Fusobacterium nucleatum subsp. animalis / Fusobacterium periodonticum
104	0.05	0.02	0.07	0.01	0	Oribacterium asaccharolyticum
105	0.1	0.01	0.01	0.19	0	SR1 [G-1] sp.
106	0.02	0.03	0.02	0.16	0.02	Filifactor alocis
107	0.15	0.05	0.14	0.07	0.01	Ruminococcaceae [G-2] sp.
108	0.19	0.16	0.14	0.06	0.42	Leptotrichia sp.
109	0.15	0.04	0.07	0.12	0.01	Ruminococcaceae [G-1] sp.
110	0.13	0.11	0.11	0.62	0.02	Prevotella intermedia
111	0.02	0.08	0.02	0.02	0.06	Leptotrichia shahii / Leptotrichia sp. / Leptotrichia hongkongensis
112	0.02	0.09	0.02	0.05	0.07	Rothia aeria / Rothia dentocariosa
113	0.06	0.02	0.07	0.03	0.01	Butyrivibrio sp.
114	0.35	0.49	0.19	0.75	0.49	Haemophilus parahaemolyticus / Haemophilus sputorum / Haemophilus paraphrohaemolyticus / Haemophilus parainfluenzae
115	0.24	0.18	0.13	0.3	0.13	Prevotella sp. / Prevotella scopos / Prevotella melaninogenica / Prevotella veroralis / Prevotella histicola / Prevotella fusca
116	0.27	0.15	0.19	0.17	0.04	Prevotella melaninogenica / Prevotella scopos / Prevotella sp. / Prevotella histicola / Prevotella veroralis / Prevotella fusca
117	0.07	0.12	0.07	0.3	0.08	Fusobacterium nucleatum subsp. vincentii / Fusobacterium naviforme / Fusobacterium nucleatum subsp. animalis / Fusobacterium nucleatum subsp. nucleatum / Fusobacterium sp. / Fusobacterium nucleatum subsp. polymorphum / Fusobacterium periodonticum
118	0.04	0.09	0.02	0.06	0.08	Kingella denitrificans / Neisseria elongata / Neisseria weaveri / Kingella sp. / Eikenella corrodens / Eikenella sp.
119	0.08	0.11	0.07	0.23	0.19	Prevotella nigrescens
120	0.93	0.3	0.95	0.3	0.06	Prevotella pallens
121	0.07	0.08	0.05	0.15	0.07	Fusobacterium nucleatum subsp. animalis / Fusobacterium naviforme / Fusobacterium nucleatum subsp. vincentii / Fusobacterium periodonticum / Fusobacterium sp. / Fusobacterium nucleatum subsp. nucleatum / Fusobacterium nucleatum subsp. polymorphum
122	0.1	0	0	0.18	0	SR1 [G-1] sp.
123	0.06	0.01	0.1	0	0.01	Prevotella sp. / Prevotella histicola / Prevotella veroralis / Prevotella scopos / Prevotella fusca / Prevotella melaninogenica
124	0.65	0.94	0.42	0.98	0.32	Rothia mucilaginosa
125	0.06	0	0.01	0.13	0.02	Campylobacter rectus / Campylobacter showae / Campylobacter gracilis
126	0.07	0.05	0.12	0	0.01	Stomatobaculum longum / Stomatobaculum sp.
127	0.16	0.04	0.14	0.06	0.03	Prevotella melaninogenica / Prevotella scopos / Prevotella sp. / Prevotella histicola / Prevotella veroralis / Prevotella fusca
128	0.06	0.03	0.04	0.01	0.01	Prevotella melaninogenica / Prevotella sp. / Prevotella histicola / Prevotella scopos / Prevotella veroralis / Prevotella fusca
129	0.19	0.15	0.32	0.1	0.09	Prevotella sp. / Prevotella scopos / Prevotella veroralis / Prevotella histicola / Prevotella fusca / Prevotella melaninogenica
130	0.42	0.27	0.18	0.58	0.2	Neisseria subflava / Neisseria flavescens / Neisseria flava / Neisseria sicca / Neisseria pharyngis / Neisseria mucosa / Neisseria polysaccharea / Neisseria weaveri
131	0.09	0.04	0.18	0.01	0.02	Prevotella veroralis / Prevotella sp. / Prevotella scopos / Prevotella fusca / Prevotella histicola / Prevotella melaninogenica
132	0.27	0.33	0.26	0.35	1.12	Haemophilus aegyptius / Haemophilus influenzae / Haemophilus sp. / Haemophilus haemolyticus / Aggregatibacter sp. / Aggregatibacter segnis
133	0.03	0.05	0.02	0.09	0.01	Campylobacter rectus / Campylobacter showae / Campylobacter gracilis
134	0.05	0.02	0.06	0.01	0.01	Prevotella histicola / Prevotella scopos / Prevotella sp. / Prevotella melaninogenica / Prevotella veroralis / Prevotella fusca
135	0.01	0.05	0.04	0.09	0.05	Unclassified
136	0.07	0.01	0.16	0.01	0	Prevotella histicola / Prevotella sp. / Prevotella veroralis / Prevotella fusca / Prevotella scopos / Prevotella melaninogenica
137	0.05	0.09	0.03	0.05	0.06	Corynebacterium matruchotii / Corynebacterium diphtheriae
138	0.09	0.03	0.08	0.01	0.01	Prevotella histicola / Prevotella melaninogenica / Prevotella sp. / Prevotella scopos / Prevotella veroralis
139	0	0.01	0	0.01	0.18	Veillonella sp.
140	0.06	0.09	0.02	0.09	0.19	Unclassified
141	0.11	0.04	0.12	0.02	0.31	Prevotella sp. / Prevotella scopos / Prevotella veroralis / Prevotella histicola / Prevotella fusca / Prevotella melaninogenica
142	0.04	0.08	0.02	0.06	0.33	Haemophilus sp. / Haemophilus haemolyticus / Haemophilus influenzae / Haemophilus aegyptius / Aggregatibacter sp. / Aggregatibacter segnis
143	0.04	0.02	0.04	0.01	0.2	Prevotella sp. / Prevotella scopos / Prevotella histicola / Prevotella melaninogenica / Prevotella veroralis / Prevotella fusca
144	0.03	0.02	0.01	0.1	0.11	Prevotella sp.
145	0.2	0.06	0.21	0.05	0.04	Atopobium parvulum / Atopobium sp. / Atopobium rimae
146	0.02	0.05	0.02	0.11	0.03	Treponema denticola / Treponema putidum / Treponema sp.
147	0.03	0.03	0.04	0.13	0.05	Alloprevotella tannerae
148	0.07	0.04	0.05	0.2	0.08	Alloprevotella tannerae
149	0.02	0.05	0.03	0.06	0.1	Fusobacterium nucleatum subsp. vincentii / Fusobacterium naviforme / Fusobacterium sp. / Fusobacterium nucleatum subsp. nucleatum / Fusobacterium nucleatum subsp. animalis / Fusobacterium nucleatum subsp. polymorphum / Fusobacterium periodonticum
150	0.06	0.07	0.02	0.12	0.16	Unclassified
151	0.13	0.07	0.08	0.09	0.01	Prevotella melaninogenica / Prevotella scopos / Prevotella sp. / Prevotella histicola / Prevotella veroralis
152	0.07	0.04	0.02	0.14	0.02	Capnocytophaga granulosa / Capnocytophaga sp. / Capnocytophaga gingivalis
153	0.03	0.06	0.03	0.22	0.04	Prevotella oris
154	0.04	0.01	0.08	0	0.01	Prevotella sp.
155	0.01	0.1	0.02	0.1	0.04	Unclassified
156	0.05	0.05	0.05	0.08	0.01	Prevotella veroralis / Prevotella sp. / Prevotella scopos / Prevotella fusca / Prevotella histicola
157	0.05	0.08	0.02	0.08	0.26	Unclassified
158	0.03	0.03	0.05	0.05	0.1	Selenomonas sputigena / Selenomonas sp.
159	0.1	0.02	0.15	0.03	0	Prevotella histicola / Prevotella sp. / Prevotella veroralis / Prevotella fusca / Prevotella scopos / Prevotella melaninogenica
160	0.03	0.06	0.04	0.08	0.05	Prevotella denticola / Prevotella multiformis
161	0.15	0.01	0.19	0.03	0	Alloprevotella rava
162	0.06	0.02	0.09	0.04	0.01	Leptotrichia sp. / Leptotrichia wadei
163	0.04	0.01	0	0.27	0	Leptotrichia sp.
164	0.04	0.07	0.02	0.03	0.09	Neisseria subflava / Neisseria flavescens / Neisseria flava / Neisseria sicca / Neisseria pharyngis / Neisseria mucosa / Neisseria polysaccharea / Neisseria weaveri
165	0.02	0.05	0.05	0.04	0.06	Streptococcus anginosus / Streptococcus constellatus / Streptococcus intermedius
166	0.01	0.02	0.02	0.09	0.07	Parvimonas micra / Parvimonas sp.
167	0.11	0.37	0.05	0.36	0.17	Rothia mucilaginosa
168	0.04	0.04	0.02	0.07	0.04	Alloprevotella tannerae
169	0.02	0.05	0.03	0.06	0.23	Streptococcus constellatus / Streptococcus intermedius / Streptococcus anginosus / Streptococcus gordonii / Streptococcus sp.
170	0.02	0.02	0	0.01	0.17	Unclassified
171	0.04	0.03	0.1	0.02	0	Prevotella salivae
172	0.02	0.05	0.01	0.05	0.11	Prevotella sp.
173	0.04	0.01	0.01	0.12	0	Leptotrichia sp.
174	0.04	0.01	0.05	0.06	0	Alloprevotella rava
175	0.08	0.03	0.02	0.06	0.02	Leptotrichia sp.
176	0.04	0	0	0.35	0	Leptotrichia sp.
177	0	0.02	0	0	0.21	Unclassified
178	0.1	0.03	0.01	0.12	0	Leptotrichia sp.
179	0.12	0.02	0.03	0.08	0	Leptotrichia sp.
180	0.07	0.03	0.18	0	0.02	Mitsuokella sp.
181	0.01	0.09	0.04	0.07	0.03	Unclassified
182	0.02	0	0	0.32	0	Prevotella aurantiaca
183	0.04	0.05	0.03	0.03	0.08	Alloprevotella sp.
184	0.39	0.09	0.36	0.05	0.03	Prevotella aurantiaca
185	0	0.02	0	0	0.14	Atopobium parvulum / Atopobium rimae / Atopobium sp.
186	0.08	0.03	0.13	0.02	0.02	Prevotella sp. / Prevotella oulorum
187	0.02	0.07	0.03	0.09	0.1	Unclassified
188	0	0	0	0	0.02	Acinetobacter baumannii / Acinetobacter sp.
189	0.13	0.03	0.14	0.01	0.03	Prevotella sp. / Prevotella oulorum
190	0	0.02	0.01	0	0.07	Streptococcus mutans
191	0.29	0.08	0.29	0.02	0.03	Prevotella pallens
192	0.05	0.05	0.03	0.05	0.09	Unclassified
193	0.17	0.09	0.05	0.16	0.01	Leptotrichia sp.
194	0.04	0.05	0.02	0.08	0	Unclassified
195	0.04	0.07	0.02	0.04	0.34	Neisseria lactamica / Neisseria sicca / Neisseria flava / Neisseria polysaccharea / Neisseria pharyngis / Neisseria mucosa / Neisseria meningitidis / Neisseria oralis / Neisseria subflava / Neisseria bacilliformis / Neisseria gonorrhoeae / Neisseria flavescens
196	0	0	0	0	0.27	Leptotrichia sp.
197	0.07	0.04	0.1	0.01	0.03	Prevotella sp. / Prevotella oulorum
198	0.02	0	0	0.23	0	Prevotella aurantiaca
199	0.02	0.14	0.03	0.09	0.17	Prevotella sp.
200	0.09	0.02	0.01	0.43	0.04	Unclassified
201	0.06	0.11	0.04	0.01	0.4	Moraxella catarrhalis
202	0	0	0	0	0.01	Enterococcus faecalis / Enterococcus durans / Enterococcus saccharolyticus / Enterococcus casseliflavus / Enterococcus italicus / Granulicatella adiacens
203	0.08	0.02	0.09	0.01	0.01	Prevotella oulorum / Prevotella sp.
204	0.07	0.05	0.2	0.01	0.02	Prevotella sp. / Prevotella veroralis / Prevotella histicola / Prevotella fusca / Prevotella scopos
205	0.05	0.03	0.01	0.07	0.01	Leptotrichia sp.
206	0	0.01	0	0.01	0.02	Lactobacillus gasseri / Lactobacillus johnsonii
207	0.08	0.02	0.02	0	0	Prevotella sp. / Prevotella melaninogenica / Prevotella histicola / Prevotella veroralis / Prevotella scopos / Prevotella fusca
208	0	0.03	0.09	0	0.01	Veillonella sp.
209	0.02	0.09	0.04	0.24	0.01	Haemophilus parahaemolyticus / Haemophilus sputorum / Haemophilus paraphrohaemolyticus / Haemophilus parainfluenzae
210	0	0	0	0	0	Bacillus anthracis / Lysinibacillus fusiformis
211	0.06	0.01	0.04	0.02	0	Prevotella aurantiaca / Prevotella pallens
212	0.02	0.04	0.01	0.01	0.05	Prevotella sp.
213	0.13	0.15	0.06	0.25	0.02	Neisseria subflava / Neisseria flavescens / Neisseria flava / Neisseria sicca / Neisseria pharyngis / Neisseria mucosa
214	0	0.12	0	0	0	Unclassified
215	0	0	0	0	0	Bacillus subtilis
216	0.08	0.04	0.01	0.02	0.01	Leptotrichia sp.
217	0	0	0	0	0.27	Pseudomonas aeruginosa / Pseudomonas otitidis / Pseudomonas sp.
218	0.03	0	0.01	0.32	0	Neisseria subflava / Neisseria flavescens / Neisseria flava / Neisseria sicca / Neisseria pharyngis / Neisseria mucosa / Neisseria polysaccharea / Neisseria weaveri
219	0	0.01	0	0.01	0.26	Streptococcus agalactiae / Streptococcus pyogenes
220	0	0	0	0.07	0	Bordetella pertussis / Achromobacter xylosoxidans
221	0.05	0.01	0.04	0.01	0	Prevotella sp. / Prevotella veroralis / Prevotella histicola / Prevotella fusca / Prevotella scopos
222	0.05	0.01	0.06	0.01	0.12	Unclassified
223	0	0	0	0	0	Listeria monocytogenes
224	0	0.01	0.02	0.01	0	Streptococcus pyogenes / Streptococcus agalactiae
225	0	0	0	0	0	Unclassified
226	0	0.04	0	0	0.12	Fusobacterium necrophorum / Fusobacterium gonidiaformans
227	0	0	0	0	0.46	Unclassified
228	0	0	0	0	0	Helicobacter pylori
229	0	0	0	0	0	Neisseria meningitidis / Neisseria polysaccharea / Neisseria flava / Neisseria gonorrhoeae / Neisseria sicca / Neisseria pharyngis / Neisseria mucosa / Neisseria lactamica / Neisseria flavescens / Neisseria subflava
230	0	0	0	0	0	Unclassified
