# Supplementary material for: The respiratory microbiome and susceptibility to influenza virus infection
Source: PLoS One. 2019 Jan 9;14(1):e0207898. doi: 10.1371/journal.pone.0207898 (PMC6326417; doi:10.1371/journal.pone.0207898)
Supplement: S4 Table — (XLSX) [file pone.0207898.s004.xlsx]

## Sheet: Sheet1
Variable	Value	Feature (Oligotype)	Coefficient	N	N not 0	P value	Q value	DMM_diff	Feature (Taxonomy)
flu	fluYES	155	-0.0051369	477	235	0.00081732	0.0061604	0.00272323	Unclassified
flu	fluYES	30	0.0228356	477	435	0.000361777	0.00312303	0.010497	Alloprevotella sp.
flu	fluYES	159	0.00284457	477	303	0.00224968	0.015457	0.00259687	Prevotella histicola / Prevotella sp. / Prevotella veroralis / Prevotella fusca / Prevotella scopos / Prevotella melaninogenica
crowd	crowdYES	190	0.00151613	477	128	0.000106298	0.00101284	0.00163801	Streptococcus mutans
crowd	crowdYES	90	-0.00480382	477	386	0.000737732	0.00577604	0.00475278	Bergeyella sp.
crowd	crowdYES	199	0.00250899	477	158	0.00337144	0.0222559	0.001395	Prevotella sp.
crowd	crowdYES	132	0.0192213	477	132	0.00437943	0.028354	0.00355965	Haemophilus aegyptius / Haemophilus influenzae / Haemophilus sp. / Haemophilus haemolyticus / Aggregatibacter sp. / Aggregatibacter segnis
age	ageYOUNGCHILD	106	-0.0142502	477	287	6.66149e-11	8.9708e-09	0.00416749	Filifactor alocis
age	ageOLDERCHILD	106	-0.00708013	477	287	1.23874e-06	3.62645e-05	0.00416749	Filifactor alocis
age	ageOLDERCHILD	150	0.0072938	477	246	1.56073e-06	4.44038e-05	0.00301888	Unclassified
age	ageYOUNGCHILD	58	-0.0245937	477	409	3.23815e-13	1.63527e-10	0.00649154	Peptostreptococcaceae [XI][G-1] [Eubacterium] sulci / Peptostreptococcaceae [XI][G-1] [Eubacterium] infirmum
age	ageOLDERCHILD	187	-0.00776618	477	226	1.37189e-10	1.34834e-08	0.00173281	Unclassified
age	ageYOUNGCHILD	187	-0.0107453	477	226	1.49824e-09	1.0436e-07	0.00173281	Unclassified
age	ageYOUNGCHILD	48	-0.017379	477	381	4.51072e-07	1.48678e-05	0.00734531	Oribacterium parvum / Oribacterium sinus / Oribacterium asaccharolyticum
age	ageYOUNGCHILD	137	-0.0064253	477	362	1.80033e-05	0.000382806	0.00329707	Corynebacterium matruchotii / Corynebacterium diphtheriae
age	ageYOUNGCHILD	70	-0.0162373	477	455	8.68011e-06	0.00020628	0.00565916	Oribacterium sinus / Oribacterium parvum
age	ageYOUNGCHILD	80	-0.0185945	477	436	2.04881e-10	1.86775e-08	0.00514857	Oribacterium asaccharolyticum / Oribacterium parvum
age	ageYOUNGCHILD	179	-0.00264071	477	179	0.00070126	0.0100464	0.00200395	Leptotrichia sp.
age	ageYOUNGCHILD	173	-0.00353249	477	173	0.00377035	0.0461582	0.00225516	Leptotrichia sp.
age	ageOLDERCHILD	193	0.00459707	477	150	7.21841e-10	5.20757e-08	0.00159142	Leptotrichia sp.
age	ageYOUNGCHILD	34	-0.0277984	477	427	1.40174e-10	1.34834e-08	0.00991295	Peptostreptococcus stomatis / Peptostreptococcus anaerobius
age	ageOLDERCHILD	111	0.00309026	477	282	0.00344036	0.0428983	0.00404053	Leptotrichia shahii / Leptotrichia sp. / Leptotrichia hongkongensis
age	ageYOUNGCHILD	52	-0.0379668	477	314	4.27984e-06	0.000112276	0.00695268	Alloprevotella tannerae
age	ageOLDERCHILD	168	-0.00342793	477	240	0.000260572	0.00421084	0.00237789	Alloprevotella tannerae
age	ageYOUNGCHILD	168	-0.00782843	477	240	2.37484e-08	1.11562e-06	0.00237789	Alloprevotella tannerae
age	ageYOUNGCHILD	85	0.00124193	477	119	0.00274366	0.0346387	0.00495786	Rothia mucilaginosa
age	ageOLDERCHILD	19	0.0244946	477	464	0.001428	0.0191031	0.0201924	Rothia mucilaginosa
age	ageYOUNGCHILD	101	-0.00712706	477	380	0.000266197	0.00426759	0.00431388	Rothia dentocariosa / Rothia aeria
age	ageYOUNGCHILD	75	-0.0244322	477	363	8.38911e-07	2.56757e-05	0.00534453	Unclassified
age	ageYOUNGCHILD	135	-0.00995022	477	295	5.09441e-11	7.91593e-09	0.00340875	Unclassified
age	ageOLDERCHILD	135	-0.00473726	477	295	2.78853e-06	7.51043e-05	0.00340875	Unclassified
age	ageYOUNGCHILD	104	-0.00660009	477	309	0.00097245	0.0136413	0.00425209	Oribacterium asaccharolyticum
age	ageYOUNGCHILD	81	-0.019978	477	344	1.33127e-12	4.48195e-10	0.00510918	Porphyromonas endodontalis / Porphyromonas sp.
age	ageOLDERCHILD	81	-0.00945686	477	344	4.56338e-07	1.48678e-05	0.00510918	Porphyromonas endodontalis / Porphyromonas sp.
age	ageYOUNGCHILD	20	-0.0494159	477	459	1.49548e-08	7.94964e-07	0.0201323	Actinomyces graevenitzii
age	ageYOUNGCHILD	84	-0.0127757	477	423	1.59724e-07	6.16717e-06	0.00499468	Actinomyces lingnae [NVP] / Actinomyces sp. / Actinomyces odontolyticus / Actinomyces meyeri
age	ageYOUNGCHILD	113	-0.00845317	477	314	1.25961e-05	0.000289137	0.00402413	Butyrivibrio sp.
age	ageYOUNGCHILD	122	-0.00476008	477	193	5.53668e-06	0.000138075	0.00383616	SR1 [G-1] sp.
age	ageOLDERCHILD	99	0.00686627	477	369	9.71617e-07	2.92935e-05	0.00447117	Abiotrophia defectiva
age	ageOLDERCHILD	31	0.0143079	477	424	5.62819e-06	0.000138646	0.0103333	Granulicatella elegans
age	ageYOUNGCHILD	31	0.0324719	477	424	6.99474e-12	1.76617e-09	0.0103333	Granulicatella elegans
age	ageYOUNGCHILD	107	-0.0125648	477	393	1.38863e-05	0.000308244	0.00413033	Ruminococcaceae [G-2] sp.
age	ageOLDERCHILD	82	0.0120049	477	328	0.00108227	0.0149738	0.0050497	Leptotrichia sp.
age	ageOLDERCHILD	88	0.00372684	477	261	0.00372239	0.0458489	0.00485161	Unclassified
age	ageYOUNGCHILD	88	0.00947932	477	261	7.45809e-07	2.31774e-05	0.00485161	Unclassified
age	ageYOUNGCHILD	192	0.0121527	477	120	0.000389237	0.00592385	0.00161255	Unclassified
age	ageYOUNGCHILD	194	-0.00588881	477	136	2.44456e-05	0.00050388	0.00158631	Unclassified
age	ageOLDERCHILD	194	-0.00334458	477	136	0.000390035	0.00592385	0.00158631	Unclassified
age	ageYOUNGCHILD	9	-0.0501345	477	459	4.88663e-06	0.000123387	0.0532202	Fusobacterium periodonticum / Fusobacterium nucleatum subsp. animalis / Fusobacterium sp. / Fusobacterium nucleatum subsp. vincentii / Fusobacterium nucleatum subsp. polymorphum / Fusobacterium naviforme / Fusobacterium nucleatum subsp. nucleatum
age	ageYOUNGCHILD	103	-0.0121992	477	443	9.78785e-08	4.11906e-06	0.0042866	Fusobacterium sp. / Fusobacterium nucleatum subsp. polymorphum / Fusobacterium nucleatum subsp. nucleatum / Fusobacterium naviforme / Fusobacterium nucleatum subsp. vincentii / Fusobacterium nucleatum subsp. animalis / Fusobacterium periodonticum
age	ageYOUNGCHILD	61	-0.0153984	477	356	4.29913e-08	1.92983e-06	0.00641783	Peptococcus sp.
age	ageYOUNGCHILD	121	-0.0142627	477	421	3.75249e-09	2.36876e-07	0.00385712	Fusobacterium nucleatum subsp. animalis / Fusobacterium naviforme / Fusobacterium nucleatum subsp. vincentii / Fusobacterium periodonticum / Fusobacterium sp. / Fusobacterium nucleatum subsp. nucleatum / Fusobacterium nucleatum subsp. polymorphum
age	ageYOUNGCHILD	102	-0.00835322	477	367	4.12436e-05	0.00081162	0.00429176	Fusobacterium sp. / Fusobacterium nucleatum subsp. animalis / Fusobacterium nucleatum subsp. polymorphum / Fusobacterium nucleatum subsp. nucleatum / Fusobacterium periodonticum / Fusobacterium nucleatum subsp. vincentii / Fusobacterium naviforme
age	ageYOUNGCHILD	145	-0.0165948	477	338	2.02129e-06	5.59316e-05	0.00308408	Atopobium parvulum / Atopobium sp. / Atopobium rimae
age	ageYOUNGCHILD	77	-0.0148566	477	442	7.28283e-13	2.94226e-10	0.00525281	Catonella morbi / Catonella sp.
age	ageYOUNGCHILD	14	-0.0659406	477	455	1.75497e-11	2.9542e-09	0.0349328	Megasphaera micronuciformis
age	ageOLDERCHILD	43	0.00928856	477	455	0.00346775	0.0429746	0.00787916	Lachnoanaerobaculum orale / Lachnoanaerobaculum saburreum
age	ageYOUNGCHILD	140	0.008633	477	209	1.61812e-07	6.16717e-06	0.00324135	Unclassified
age	ageOLDERCHILD	140	0.00583339	477	209	1.78383e-07	6.67283e-06	0.00324135	Unclassified
age	ageYOUNGCHILD	146	-0.0113197	477	267	7.61259e-09	4.39355e-07	0.00307055	Treponema denticola / Treponema putidum / Treponema sp.
age	ageOLDERCHILD	146	-0.00517964	477	267	7.78416e-05	0.00145593	0.00307055	Treponema denticola / Treponema putidum / Treponema sp.
age	ageYOUNGCHILD	158	-0.010973	477	341	8.87331e-11	9.88264e-09	0.00266915	Selenomonas sputigena / Selenomonas sp.
age	ageOLDERCHILD	158	-0.0058677	477	341	2.2922e-07	8.41862e-06	0.00266915	Selenomonas sputigena / Selenomonas sp.
age	ageYOUNGCHILD	47	-0.0216344	477	415	1.08523e-07	4.38434e-06	0.007433	Selenomonas sp.
age	ageYOUNGCHILD	180	-0.00455319	477	184	0.000375023	0.00582727	0.00195668	Mitsuokella sp.
age	ageYOUNGCHILD	87	-0.013471	477	431	2.01113e-05	0.000423176	0.00488478	Aggregatibacter sp. / Aggregatibacter segnis / Haemophilus haemolyticus / Haemophilus sp. / Haemophilus influenzae / Haemophilus aegyptius
age	ageYOUNGCHILD	97	-0.00960188	477	361	0.000159882	0.00280837	0.00455777	Haemophilus pittmaniae / Aggregatibacter sp. / Aggregatibacter aphrophilus / Aggregatibacter paraphrophilus
age	ageYOUNGCHILD	89	-0.0195142	477	439	6.57183e-11	8.9708e-09	0.00483955	Mogibacterium neglectum / Mogibacterium pumilum / Mogibacterium diversum / Mogibacterium vescum / Mogibacterium timidum
age	ageYOUNGCHILD	42	-0.024888	477	366	1.04495e-07	4.30776e-06	0.00804624	Stomatobaculum sp.
age	ageYOUNGCHILD	83	-0.0194369	477	466	1.28096e-05	0.000290735	0.00502771	Campylobacter concisus / Campylobacter curvus
age	ageYOUNGCHILD	30	-0.032194	477	435	4.43223e-06	0.000114783	0.010497	Alloprevotella sp.
age	ageYOUNGCHILD	199	-0.00631014	477	158	6.28102e-09	3.7754e-07	0.001395	Prevotella sp.
age	ageOLDERCHILD	199	-0.00457537	477	158	6.07434e-10	4.54451e-08	0.001395	Prevotella sp.
age	ageYOUNGCHILD	132	0.0287383	477	132	0.000328972	0.00519158	0.00355965	Haemophilus aegyptius / Haemophilus influenzae / Haemophilus sp. / Haemophilus haemolyticus / Aggregatibacter sp. / Aggregatibacter segnis
age	ageYOUNGCHILD	27	0.0191087	477	457	0.00209812	0.0273432	0.0108305	Haemophilus sp. / Haemophilus haemolyticus / Haemophilus influenzae / Haemophilus aegyptius / Aggregatibacter sp. / Aggregatibacter segnis / Haemophilus parainfluenzae
age	ageYOUNGCHILD	142	0.0242462	477	145	3.68207e-10	2.97511e-08	0.00312024	Haemophilus sp. / Haemophilus haemolyticus / Haemophilus influenzae / Haemophilus aegyptius / Aggregatibacter sp. / Aggregatibacter segnis
age	ageYOUNGCHILD	131	-0.00612582	477	297	0.000965452	0.0136413	0.00356607	Prevotella veroralis / Prevotella sp. / Prevotella scopos / Prevotella fusca / Prevotella histicola / Prevotella melaninogenica
age	ageYOUNGCHILD	156	-0.0110331	477	311	1.54955e-08	8.02588e-07	0.00271325	Prevotella veroralis / Prevotella sp. / Prevotella scopos / Prevotella fusca / Prevotella histicola
age	ageOLDERCHILD	156	-0.00505058	477	311	0.000109858	0.00198137	0.00271325	Prevotella veroralis / Prevotella sp. / Prevotella scopos / Prevotella fusca / Prevotella histicola
age	ageOLDERCHILD	45	0.0143922	477	457	0.000152582	0.00270364	0.00761098	Neisseria pharyngis / Neisseria sicca / Neisseria mucosa / Neisseria flava / Neisseria subflava / Neisseria flavescens / Neisseria polysaccharea / Neisseria lactamica / Neisseria meningitidis / Neisseria gonorrhoeae / Neisseria oralis
age	ageYOUNGCHILD	63	-0.0116782	477	424	9.6102e-05	0.00178097	0.00630515	Prevotella melaninogenica / Prevotella scopos / Prevotella sp. / Prevotella histicola / Prevotella veroralis / Prevotella fusca
age	ageYOUNGCHILD	128	-0.00464637	477	372	0.00259512	0.0331782	0.00361488	Prevotella melaninogenica / Prevotella sp. / Prevotella histicola / Prevotella scopos / Prevotella veroralis / Prevotella fusca
age	ageYOUNGCHILD	127	-0.0100706	477	351	1.45737e-05	0.000319988	0.00368193	Prevotella melaninogenica / Prevotella scopos / Prevotella sp. / Prevotella histicola / Prevotella veroralis / Prevotella fusca
age	ageYOUNGCHILD	136	-0.00455175	477	323	0.0022623	0.0291073	0.00339998	Prevotella histicola / Prevotella sp. / Prevotella veroralis / Prevotella fusca / Prevotella scopos / Prevotella melaninogenica
age	ageYOUNGCHILD	15	-0.04964	477	463	1.71209e-08	8.64605e-07	0.0300766	Prevotella salivae
age	ageYOUNGCHILD	171	-0.00368159	477	244	4.45471e-05	0.000857001	0.00230593	Prevotella salivae
age	ageYOUNGCHILD	56	-0.0144627	477	337	7.94513e-06	0.000191061	0.00662879	Prevotella sp.
age	ageYOUNGCHILD	154	-0.00593645	477	211	0.00408859	0.0494547	0.00293423	Prevotella sp.
age	ageYOUNGCHILD	123	-0.00849401	477	359	6.20341e-05	0.00117111	0.00383151	Prevotella sp. / Prevotella histicola / Prevotella veroralis / Prevotella scopos / Prevotella fusca / Prevotella melaninogenica
age	ageYOUNGCHILD	59	-0.0151836	477	325	1.77535e-06	4.98085e-05	0.00646705	Prevotella sp.
age	ageYOUNGCHILD	5	-0.0555962	477	471	0.000231194	0.00379685	0.077981	Prevotella histicola / Prevotella sp. / Prevotella veroralis / Prevotella scopos / Prevotella fusca / Prevotella melaninogenica
age	ageYOUNGCHILD	134	-0.00586877	477	360	0.000191721	0.00328201	0.00345207	Prevotella histicola / Prevotella scopos / Prevotella sp. / Prevotella melaninogenica / Prevotella veroralis / Prevotella fusca
age	ageYOUNGCHILD	7	-0.0735754	477	463	1.35553e-05	0.000304241	0.0653112	Prevotella sp. / Prevotella veroralis / Prevotella fusca / Prevotella histicola / Prevotella scopos / Prevotella melaninogenica
age	ageYOUNGCHILD	115	-0.0139359	477	398	2.42553e-05	0.00050388	0.00397247	Prevotella sp. / Prevotella scopos / Prevotella melaninogenica / Prevotella veroralis / Prevotella histicola / Prevotella fusca
age	ageYOUNGCHILD	67	0.00247263	477	174	2.65395e-07	9.57318e-06	0.00594135	Moraxella catarrhalis
age	ageYOUNGCHILD	144	0.0169133	477	115	3.36203e-05	0.00068599	0.00309295	Prevotella sp.
age	ageOLDERCHILD	144	0.00792826	477	115	0.00389808	0.0474344	0.00309295	Prevotella sp.
age	ageOLDERCHILD	172	0.00218989	477	161	0.00106581	0.0148479	0.00225774	Prevotella sp.
age	ageYOUNGCHILD	172	0.0036663	477	161	0.000208707	0.00348419	0.00225774	Prevotella sp.
age	ageOLDERCHILD	91	0.00627023	477	244	2.32922e-08	1.11562e-06	0.00475034	Porphyromonas sp.
age	ageYOUNGCHILD	91	0.00947599	477	244	1.06596e-08	5.9812e-07	0.00475034	Porphyromonas sp.
age	ageYOUNGCHILD	60	0.0181103	477	295	1.81225e-13	1.22025e-10	0.00643449	Porphyromonas sp.
age	ageOLDERCHILD	60	0.0107284	477	295	8.59506e-11	9.88264e-09	0.00643449	Porphyromonas sp.
age	ageYOUNGCHILD	169	-0.011622	477	299	2.27553e-12	6.56652e-10	0.00236403	Streptococcus constellatus / Streptococcus intermedius / Streptococcus anginosus / Streptococcus gordonii / Streptococcus sp.
age	ageOLDERCHILD	169	-0.00453376	477	299	3.54344e-05	0.000708688	0.00236403	Streptococcus constellatus / Streptococcus intermedius / Streptococcus anginosus / Streptococcus gordonii / Streptococcus sp.
age	ageOLDERCHILD	165	-0.00620212	477	331	1.85442e-08	9.13642e-07	0.00244628	Streptococcus anginosus / Streptococcus constellatus / Streptococcus intermedius
age	ageYOUNGCHILD	165	-0.011123	477	331	1.31673e-11	2.65979e-09	0.00244628	Streptococcus anginosus / Streptococcus constellatus / Streptococcus intermedius
age	ageYOUNGCHILD	159	-0.00453457	477	303	1.06207e-05	0.000249463	0.00259687	Prevotella histicola / Prevotella sp. / Prevotella veroralis / Prevotella fusca / Prevotella scopos / Prevotella melaninogenica
age	ageYOUNGCHILD	2	0.0876132	477	477	1.51298e-05	0.00032513	0.129846	Streptococcus vestibularis / Streptococcus salivarius / Streptococcus gordonii / Streptococcus sp.
age	ageYOUNGCHILD	39	0.00556513	477	416	0.000236647	0.00385506	0.00835924	Streptococcus vestibularis / Streptococcus salivarius / Streptococcus oligofermentans / Streptococcus sinensis / Streptococcus cristatus
age	ageYOUNGCHILD	68	0.00226853	477	262	0.00120507	0.0163371	0.0058875	Streptococcus vestibularis / Streptococcus salivarius
age	ageYOUNGCHILD	93	0.00247579	477	217	0.00016672	0.00290323	0.00468828	Streptococcus vestibularis / Streptococcus salivarius
age	ageOLDERCHILD	13	-0.0219235	477	476	0.00165117	0.0219431	0.0387097	Streptococcus australis / Streptococcus parasanguinis II / Streptococcus parasanguinis I / Streptococcus sp. / Streptococcus oligofermentans / Streptococcus cristatus / Streptococcus sinensis / Streptococcus sanguinis / Streptococcus gordonii / Streptococcus lactarius / Streptococcus peroris / Streptococcus oralis
age	ageYOUNGCHILD	53	-0.0152486	477	463	4.43073e-10	3.44234e-08	0.00674962	Streptococcus sinensis / Streptococcus oligofermentans / Streptococcus cristatus / Streptococcus australis / Streptococcus parasanguinis II / Streptococcus sp. / Streptococcus gordonii / Streptococcus sanguinis / Streptococcus parasanguinis I / Streptococcus oralis / Streptococcus mitis / Streptococcus infantis
age	ageOLDERCHILD	53	-0.00815336	477	463	6.61375e-07	2.08747e-05	0.00674962	Streptococcus sinensis / Streptococcus oligofermentans / Streptococcus cristatus / Streptococcus australis / Streptococcus parasanguinis II / Streptococcus sp. / Streptococcus gordonii / Streptococcus sanguinis / Streptococcus parasanguinis I / Streptococcus oralis / Streptococcus mitis / Streptococcus infantis
age	ageYOUNGCHILD	3	0.0547592	477	477	0.00096639	0.0136413	0.0972173	Streptococcus sp. / Streptococcus dentisani / Streptococcus mitis / Streptococcus oralis / Streptococcus infantis / Streptococcus tigurinus / Streptococcus lactarius / Streptococcus peroris / Streptococcus pneumoniae
age	ageYOUNGCHILD	24	-0.025524	477	419	0.000108028	0.00196591	0.011825	Leptotrichia sp.
age	ageYOUNGCHILD	175	-0.00268951	477	190	0.00176992	0.0232159	0.00217091	Leptotrichia sp.
age	ageYOUNGCHILD	17	-0.0454315	477	451	6.52429e-06	0.000158784	0.0248199	Leptotrichia sp. / Leptotrichia wadei
age	ageYOUNGCHILD	170	0.0116696	477	90	0.000412115	0.00616646	0.00233451	Unclassified
age	ageYOUNGCHILD	157	0.0312593	477	114	2.12664e-10	1.86775e-08	0.00269739	Unclassified
age	ageYOUNGCHILD	148	-0.00781977	477	263	1.14574e-06	3.40351e-05	0.00304113	Alloprevotella tannerae
age	ageOLDERCHILD	148	-0.00367763	477	263	0.000666445	0.00968502	0.00304113	Alloprevotella tannerae
age	ageYOUNGCHILD	147	-0.00871514	477	267	3.16765e-08	1.45424e-06	0.00306943	Alloprevotella tannerae
age	ageOLDERCHILD	147	-0.00373962	477	267	0.000387385	0.00592385	0.00306943	Alloprevotella tannerae
age	ageYOUNGCHILD	71	0.0157935	477	262	9.29555e-11	9.88264e-09	0.0056278	Porphyromonas sp. / Porphyromonas pasteri / Porphyromonas catoniae
age	ageOLDERCHILD	71	0.00744367	477	262	4.85036e-06	0.000123387	0.0056278	Porphyromonas sp. / Porphyromonas pasteri / Porphyromonas catoniae
age	ageYOUNGCHILD	124	-0.0282618	477	387	0.000124755	0.00223014	0.0038295	Rothia mucilaginosa
age	ageYOUNGCHILD	26	-0.0358069	477	382	1.51139e-05	0.00032513	0.0110037	Alloprevotella rava
age	ageYOUNGCHILD	161	-0.00422775	477	199	0.000563932	0.00831491	0.00253979	Alloprevotella rava
age	ageYOUNGCHILD	174	-0.00562527	477	246	1.46962e-06	4.24089e-05	0.00221957	Alloprevotella rava
age	ageYOUNGCHILD	125	-0.00474397	477	165	0.00139623	0.0188026	0.00372157	Campylobacter rectus / Campylobacter showae / Campylobacter gracilis
age	ageYOUNGCHILD	133	-0.00886599	477	358	1.48621e-07	5.88656e-06	0.00346513	Campylobacter rectus / Campylobacter showae / Campylobacter gracilis
age	ageYOUNGCHILD	49	-0.0352382	477	449	4.38051e-07	1.47477e-05	0.00719333	Actinomyces sp. / Actinomyces odontolyticus / Actinomyces meyeri / Actinomyces cardiffensis / Actinomyces lingnae [NVP] / Actinomyces georgiae
age	ageYOUNGCHILD	73	-0.0213576	477	474	0.000279201	0.00444083	0.00540126	Actinomyces sp. / Actinomyces odontolyticus / Actinomyces meyeri / Actinomyces cardiffensis / Actinomyces lingnae [NVP] / Actinomyces georgiae / Actinomyces gerencseriae / Actinomyces massiliensis
age	ageYOUNGCHILD	76	-0.0141945	477	418	0.000220451	0.00365009	0.00527074	Stomatobaculum longum / Stomatobaculum sp.
age	ageYOUNGCHILD	126	-0.00809255	477	328	0.00119203	0.0162695	0.00368667	Stomatobaculum longum / Stomatobaculum sp.
age	ageYOUNGCHILD	149	-0.00445552	477	334	0.00261474	0.0332187	0.00303399	Fusobacterium nucleatum subsp. vincentii / Fusobacterium naviforme / Fusobacterium sp. / Fusobacterium nucleatum subsp. nucleatum / Fusobacterium nucleatum subsp. animalis / Fusobacterium nucleatum subsp. polymorphum / Fusobacterium periodonticum
age	ageYOUNGCHILD	117	-0.0209464	477	382	6.71813e-14	6.78531e-11	0.0039387	Fusobacterium nucleatum subsp. vincentii / Fusobacterium naviforme / Fusobacterium nucleatum subsp. animalis / Fusobacterium nucleatum subsp. nucleatum / Fusobacterium sp. / Fusobacterium nucleatum subsp. polymorphum / Fusobacterium periodonticum
age	ageOLDERCHILD	117	-0.00923322	477	382	6.11934e-07	1.96207e-05	0.0039387	Fusobacterium nucleatum subsp. vincentii / Fusobacterium naviforme / Fusobacterium nucleatum subsp. animalis / Fusobacterium nucleatum subsp. nucleatum / Fusobacterium sp. / Fusobacterium nucleatum subsp. polymorphum / Fusobacterium periodonticum
age	ageYOUNGCHILD	37	-0.0251783	477	435	3.98487e-07	1.39031e-05	0.00844675	Atopobium parvulum / Atopobium rimae / Atopobium sp.
age	ageYOUNGCHILD	25	0.0268425	477	419	1.61197e-09	1.0854e-07	0.0117049	Veillonella sp.
age	ageYOUNGCHILD	139	0.0131178	477	105	4.72389e-15	9.54225e-12	0.00324618	Veillonella sp.
age	ageOLDERCHILD	55	0.00663505	477	377	0.000195674	0.00332153	0.00664065	Veillonella dispar / Veillonella atypica / Veillonella parvula
age	ageYOUNGCHILD	12	-0.0471337	477	471	1.23601e-05	0.000286981	0.0411014	Veillonella parvula / Veillonella rogosae / Veillonella atypica / Veillonella denticariosi / Veillonella dispar
age	ageYOUNGCHILD	33	-0.0319176	477	439	7.67601e-08	3.29905e-06	0.01021	Veillonella rogosae / Veillonella parvula / Veillonella atypica / Veillonella denticariosi / Veillonella dispar
age	ageYOUNGCHILD	100	-0.00905882	477	240	2.15496e-06	5.88247e-05	0.00445235	Parvimonas micra / Parvimonas sp.
age	ageYOUNGCHILD	166	-0.008582	477	272	7.24753e-11	9.15001e-09	0.00241766	Parvimonas micra / Parvimonas sp.
age	ageOLDERCHILD	166	-0.00447236	477	272	4.04498e-07	1.39031e-05	0.00241766	Parvimonas micra / Parvimonas sp.
age	ageYOUNGCHILD	32	0.0196411	477	409	4.13846e-05	0.00081162	0.0103165	Alloprevotella sp.
age	ageYOUNGCHILD	10	-0.0607908	477	453	3.44401e-05	0.00069569	0.0426624	Prevotella sp. / Prevotella veroralis / Prevotella histicola / Prevotella fusca / Prevotella scopos
age	ageYOUNGCHILD	86	-0.00810841	477	415	0.00327729	0.0411188	0.00492091	Lautropia mirabilis
age	ageYOUNGCHILD	78	-0.0195744	477	451	5.69395e-08	2.50039e-06	0.00523511	Solobacterium moorei
age	ageYOUNGCHILD	116	-0.00958098	477	414	0.00062182	0.009102	0.00394041	Prevotella melaninogenica / Prevotella scopos / Prevotella sp. / Prevotella histicola / Prevotella veroralis / Prevotella fusca
age	ageYOUNGCHILD	153	-0.010104	477	364	6.35464e-09	3.7754e-07	0.00294657	Prevotella oris
age	ageOLDERCHILD	160	-0.00699031	477	304	2.27356e-09	1.48148e-07	0.0025464	Prevotella denticola / Prevotella multiformis
age	ageYOUNGCHILD	160	-0.0118203	477	304	1.03691e-11	2.32728e-09	0.0025464	Prevotella denticola / Prevotella multiformis
age	ageOLDERCHILD	35	0.0195891	477	429	0.000205808	0.00346443	0.00928375	Leptotrichia sp.
age	ageYOUNGCHILD	54	-0.0115637	477	385	0.000676475	0.00976057	0.0066834	Prevotella shahii / Prevotella sp.
age	ageYOUNGCHILD	22	-0.0469954	477	423	4.0573e-06	0.000107839	0.0161479	Prevotella pallens
age	ageOLDERCHILD	191	0.00127167	477	176	0.000106677	0.00195898	0.00161882	Prevotella pallens
age	ageYOUNGCHILD	110	-0.0209574	477	307	3.19807e-10	2.69171e-08	0.00409309	Prevotella intermedia
age	ageOLDERCHILD	110	-0.0127995	477	307	1.256e-08	6.85706e-07	0.00409309	Prevotella intermedia
age	ageOLDERCHILD	119	-0.00609906	477	384	4.20154e-05	0.000816068	0.00390047	Prevotella nigrescens
age	ageYOUNGCHILD	119	-0.0150988	477	384	1.67358e-11	2.9542e-09	0.00390047	Prevotella nigrescens
age	ageYOUNGCHILD	120	-0.0416349	477	374	4.06081e-07	1.39031e-05	0.00388065	Prevotella pallens
age	ageOLDERCHILD	120	-0.0192189	477	374	0.000493501	0.00732994	0.00388065	Prevotella pallens
